# Supplementary material for: A New Approach for CRISPR/Cas9 Editing and Selection of Pathogen-Resistant Plant Cells of Wine Grape cv. ‘Merlot’
Source: Int J Mol Sci. 2024 Sep 17;25(18):10011. doi: 10.3390/ijms251810011 (PMC11432302; doi:10.3390/ijms251810011)
Supplement: Supplementary file 1 [file ijms-25-10011-s001.zip]

Archive with 1 entries (1 files):
- ijms-3174543-supplementary.pdf
